# Supplementary material for: Germline POLE and POLD1 proofreading domain mutations in endometrial carcinoma from Middle Eastern region
Source: Cancer Cell Int. 2019 Dec 11;19:334. doi: 10.1186/s12935-019-1058-9 (PMC6907229; doi:10.1186/s12935-019-1058-9)
Supplement: Supplementary file 1 — Additional file 1: Table S1. Functional analysis of POLE and POLD1 genes using Gene Ontology (GO). [file 12935_2019_1058_MOESM1_ESM.xlsx]

## Sheet: BP
	Term		Count	%	PValue	Genes	List Total	Pop Hits	Pop Total	Fold Enrichment	Bonferroni	Benjamini	FDR
Biological processes	GO:0045004	DNA replication proofreading	2	100	0.000119104	ENSG00000177084, ENSG00000062822	2	2	16792	8396	0.0117228	0.0117228	0.131869
Biological processes	GO:0006287	base-excision repair, gap-filling	2	100	0.000238209	ENSG00000177084, ENSG00000062822	2	4	16792	4198	0.0233095	0.0117235	0.263579
Biological processes	GO:0006297	nucleotide-excision repair, DNA gap filling	2	100	0.00142925	ENSG00000177084, ENSG00000062822	2	24	16792	699.667	0.132029	0.0461025	1.57202
Biological processes	GO:0006271	DNA strand elongation involved in DNA replication	2	100	0.00154836	ENSG00000177084, ENSG00000062822	2	26	16792	645.846	0.142219	0.0376254	1.702
Biological processes	GO:0022616	DNA strand elongation	2	100	0.00190567	ENSG00000177084, ENSG00000062822	2	32	16792	524.75	0.172082	0.0370639	2.09101
Biological processes	GO:0045005	DNA-dependent DNA replication maintenance of fidelity	2	100	0.00190567	ENSG00000177084, ENSG00000062822	2	32	16792	524.75	0.172082	0.0370639	2.09101
Biological processes	GO:0000722	telomere maintenance via recombination	2	100	0.00196522	ENSG00000177084, ENSG00000062822	2	33	16792	508.848	0.176958	0.0319369	2.15571
Biological processes	GO:0006284	base-excision repair	2	100	0.00250119	ENSG00000177084, ENSG00000062822	2	42	16792	399.81	0.219584	0.0347984	2.73624
Biological processes	GO:0006312	mitotic recombination	2	100	0.0027394	ENSG00000177084, ENSG00000062822	2	46	16792	365.043	0.23782	0.0333769	2.99325
Biological processes	GO:0000731	DNA synthesis involved in DNA repair	2	100	0.00440686	ENSG00000177084, ENSG00000062822	2	74	16792	226.919	0.354186	0.0474213	4.77509
Biological processes	GO:0006289	nucleotide-excision repair	2	100	0.0069676	ENSG00000177084, ENSG00000062822	2	117	16792	143.521	0.49953	0.0668793	7.45356
Biological processes	GO:0000723	telomere maintenance	2	100	0.00797999	ENSG00000177084, ENSG00000062822	2	134	16792	125.313	0.5476	0.0695696	8.49345
Biological processes	GO:0006261	DNA-dependent DNA replication	2	100	0.00863506	ENSG00000177084, ENSG00000062822	2	145	16792	115.807	0.576238	0.069049	9.16065
Biological processes	GO:0032200	telomere organization	2	100	0.00875417	ENSG00000177084, ENSG00000062822	2	147	16792	114.231	0.581249	0.0647673	9.28148
Biological processes	GO:0071897	DNA biosynthetic process	2	100	0.01197	ENSG00000177084, ENSG00000062822	2	201	16792	83.5423	0.696441	0.0816306	12.4892
Biological processes	GO:0006310	DNA recombination	2	100	0.0156027	ENSG00000177084, ENSG00000062822	2	262	16792	64.0916	0.789199	0.0985849	15.9883
Biological processes	GO:0090305	nucleic acid phosphodiester bond hydrolysis	2	100	0.0165555	ENSG00000177084, ENSG00000062822	2	278	16792	60.4029	0.808471	0.0981388	16.8848
Biological processes	GO:0006260	DNA replication	2	100	0.0172701	ENSG00000177084, ENSG00000062822	2	290	16792	57.9034	0.82177	0.0964752	17.5514
Biological processes	GO:0060249	anatomical structure homeostasis	2	100	0.0209624	ENSG00000177084, ENSG00000062822	2	352	16792	47.7045	0.877217	0.109986	20.9189
Biological processes	GO:0006281	DNA repair	2	100	0.0315626	ENSG00000177084, ENSG00000062822	2	530	16792	31.683	0.958209	0.153893	29.9036
Biological processes	GO:0006974	cellular response to DNA damage stimulus	2	100	0.0480586	ENSG00000177084, ENSG00000062822	2	807	16792	20.8079	0.992372	0.216353	42.0522
Biological processes	GO:0006259	DNA metabolic process	2	100	0.0592544	ENSG00000177084, ENSG00000062822	2	995	16792	16.8764	0.997635	0.250209	49.1705
Biological processes	GO:0051276	chromosome organization	2	100	0.0705098	ENSG00000177084, ENSG00000062822	2	1184	16792	14.1824	0.999282	0.280382	55.5158
Biological processes	GO:0042592	homeostatic process	2	100	0.0979633	ENSG00000177084, ENSG00000062822	2	1645	16792	10.2079	0.999963	0.358393	68.0877
Cellular component	GO:0000109	nucleotide-excision repair complex	2	100	0.000768218	ENSG00000177084, ENSG00000062822	2	14	18224	1301.71	0.0354756	0.0354756	0.727292
Cellular component	GO:0042575	DNA polymerase complex	2	100	0.000768218	ENSG00000177084, ENSG00000062822	2	14	18224	1301.71	0.0354756	0.0354756	0.727292
Cellular component	GO:0043601	nuclear replisome	2	100	0.00159131	ENSG00000177084, ENSG00000062822	2	29	18224	628.414	0.0721183	0.0367338	1.50128
Cellular component	GO:0030894	replisome	2	100	0.00164618	ENSG00000177084, ENSG00000062822	2	30	18224	607.467	0.0745121	0.0254812	1.55268
Cellular component	GO:0043596	nuclear replication fork	2	100	0.00235953	ENSG00000177084, ENSG00000062822	2	43	18224	423.814	0.105087	0.0273755	2.21879
Cellular component	GO:1990391	DNA repair complex	2	100	0.00252414	ENSG00000177084, ENSG00000062822	2	46	18224	396.174	0.112001	0.023477	2.37193
Cellular component	GO:0005657	replication fork	2	100	0.00351185	ENSG00000177084, ENSG00000062822	2	64	18224	284.75	0.152401	0.0271817	3.28629
Cellular component	GO:0032993	protein-DNA complex	2	100	0.00982221	ENSG00000177084, ENSG00000062822	2	179	18224	101.81	0.37119	0.0641267	8.94938
Cellular component	GO:0061695	transferase complex, transferring phosphorus-containing groups	2	100	0.0138828	ENSG00000177084, ENSG00000062822	2	253	18224	72.0316	0.481628	0.0788504	12.4347
Cellular component	GO:0044454	nuclear chromosome part	2	100	0.0284789	ENSG00000177084, ENSG00000062822	2	519	18224	35.1137	0.74281	0.140051	23.9991
Cellular component	GO:0000228	nuclear chromosome	2	100	0.0304543	ENSG00000177084, ENSG00000062822	2	555	18224	32.836	0.766273	0.135289	25.4543
Cellular component	GO:1990234	transferase complex	2	100	0.0405509	ENSG00000177084, ENSG00000062822	2	739	18224	24.6604	0.857101	0.162115	32.5098
Cellular component	GO:0044427	chromosomal part	2	100	0.0453797	ENSG00000177084, ENSG00000062822	2	827	18224	22.0363	0.88727	0.166312	35.6679
Cellular component	GO:0005694	chromosome	2	100	0.0514157	ENSG00000177084, ENSG00000062822	2	937	18224	19.4493	0.91633	0.173733	39.4293
Cellular component	GO:1902494	catalytic complex	2	100	0.0597015	ENSG00000177084, ENSG00000062822	2	1088	18224	16.75	0.944603	0.186703	44.2721
Molecular functions	GO:0008296	3'-5'-exodeoxyribonuclease activity	2	100	0.000592382	ENSG00000177084, ENSG00000062822	2	10	16881	1688.1	0.0228448	0.0228448	0.537419
Molecular functions	GO:0016895	exodeoxyribonuclease activity, producing 5'-phosphomonoesters	2	100	0.00118476	ENSG00000177084, ENSG00000062822	2	20	16881	844.05	0.0451807	0.0228515	1.07227
Molecular functions	GO:0004529	exodeoxyribonuclease activity	2	100	0.00118476	ENSG00000177084, ENSG00000062822	2	20	16881	844.05	0.0451807	0.0228515	1.07227
Molecular functions	GO:0003887	DNA-directed DNA polymerase activity	2	100	0.00171791	ENSG00000177084, ENSG00000062822	2	29	16881	582.103	0.0648572	0.022104	1.55144
Molecular functions	GO:0051539	4 iron, 4 sulfur cluster binding	2	100	0.002488	ENSG00000177084, ENSG00000062822	2	42	16881	401.929	0.0925829	0.0239957	2.23993
Molecular functions	GO:0034061	DNA polymerase activity	2	100	0.00254724	ENSG00000177084, ENSG00000062822	2	43	16881	392.581	0.0946822	0.0196973	2.29271
Molecular functions	GO:0016796	exonuclease activity, active with either ribo- or deoxyribonucleic acids and producing 5'-phosphomonoesters	2	100	0.00290267	ENSG00000177084, ENSG00000062822	2	49	16881	344.51	0.107179	0.0187174	2.60888
Molecular functions	GO:0008408	3'-5' exonuclease activity	2	100	0.00302115	ENSG00000177084, ENSG00000062822	2	51	16881	331	0.111307	0.0167163	2.71406
Molecular functions	GO:0051536	iron-sulfur cluster binding	2	100	0.00396896	ENSG00000177084, ENSG00000062822	2	67	16881	251.955	0.143668	0.0192005	3.55192
Molecular functions	GO:0051540	metal cluster binding	2	100	0.00396896	ENSG00000177084, ENSG00000062822	2	67	16881	251.955	0.143668	0.0192005	3.55192
Molecular functions	GO:0004536	deoxyribonuclease activity	2	100	0.0045021	ENSG00000177084, ENSG00000062822	2	76	16881	222.118	0.161364	0.0193632	4.02038
Molecular functions	GO:0004527	exonuclease activity	2	100	0.00497601	ENSG00000177084, ENSG00000062822	2	84	16881	200.964	0.176794	0.0192669	4.43509
Molecular functions	GO:0016779	nucleotidyltransferase activity	2	100	0.00793792	ENSG00000177084, ENSG00000062822	2	134	16881	125.978	0.26715	0.0278604	6.9911
Molecular functions	GO:0004518	nuclease activity	2	100	0.0135063	ENSG00000177084, ENSG00000062822	2	228	16881	74.0395	0.411593	0.0432323	11.6322
Molecular functions	GO:0003682	chromatin binding	2	100	0.0298561	ENSG00000177084, ENSG00000062822	2	504	16881	33.494	0.693373	0.0869206	24.0918
Molecular functions	GO:0016788	hydrolase activity, acting on ester bonds	2	100	0.0461466	ENSG00000177084, ENSG00000062822	2	779	16881	21.6701	0.841589	0.123319	34.926
Molecular functions	GO:0016772	transferase activity, transferring phosphorus-containing groups	2	100	0.0637995	ENSG00000177084, ENSG00000062822	2	1077	16881	15.6741	0.923549	0.157521	45.0927
Molecular functions	GO:0044877	macromolecular complex binding	2	100	0.0773651	ENSG00000177084, ENSG00000062822	2	1306	16881	12.9257	0.956732	0.178211	51.9179

## Sheet: Sheet1
Additional file 1: Table S1. Functional analysis of POLE and POLD1 genes using Gene Ontology (GO)
GO group	Category	P-Value	Genes	Bonferroni	FDR
Biological process	DNA replication proofreading	0.000119104	POLE,POLD1	0.0117228	0.131869
Biological process	Base-excision repair, gap-filling	0.000238209	POLE,POLD1	0.0233095	0.263579
Cellular component	Nucleotide-excision repair complex	0.000768218	POLE,POLD1	0.0354756	0.727292
Cellular component	DNA polymerase complex	0.000768218	POLE,POLD1	0.0354756	0.727292
Molecular function	3'-5'-exodeoxyribonuclease activity	0.000592382	POLE,POLD1	0.0228448	0.537419
Molecular function	Exodeoxyribonuclease activity, producing 5'-phosphomonoesters	0.00118476	POLE,POLD1	0.0451807	1.07227
Molecular function	Exodeoxyribonuclease activity	0.00118476	POLE,POLD1	0.0451807	1.07227
